# Supplementary material for: One-step enzymatic synthesis of medium molecular weight dextran using engineered dextransucrase DarM from Leuconostoc citreum CBA3623
Source: Front Microbiol. 2026 Jun 3;17:1833544. doi: 10.3389/fmicb.2026.1833544 (PMC13272390; doi:10.3389/fmicb.2026.1833544)
Supplement: Supplementary file 1 [file Data_Sheet_1.zip]

Archive with 7 entries (6 files):
- Proof-Original Gel images/
- Proof-Original Gel images/Original Figure 2B Left.tif
- Proof-Original Gel images/Original Figure 2B Right.tif
- Proof-Original Gel images/Original Figure 2C.tif
- Proof-Original Gel images/Original Figure 6A.tif
- Proof-Original Gel images/Original Figure 6B.tif
- Proof-Original Gel images/Proof Revised-Original Gel Image.pdf
